# Supplementary material for: Chromatin Remodeler RSF1 as an Oncogenic Driver and Therapeutic Target in Esophageal Squamous Cell Carcinoma
Source: Cells. 2025 Aug 15;14(16):1262. doi: 10.3390/cells14161262 (PMC12384802; doi:10.3390/cells14161262)
Supplement: Supplementary file 1 [file cells-14-01262-s001.zip]

Archive with 1 entries (1 files):
- cells-3752154-supplementary.pdf
